# Supplementary material for: Application of NIR Spectroscopy for the Valorisation of Cork By-Products: A Feasibility Study over the Screening and Discrimination of Chemical Compounds of Interest
Source: Pharmaceuticals (Basel). 2024 Jan 30;17(2):180. doi: 10.3390/ph17020180 (PMC10892220; doi:10.3390/ph17020180)
Supplement: Supplementary file 1 [file pharmaceuticals-17-00180-s001.zip]

Archive with 1 entries (1 files):
- pharmaceuticals-2748175-supplementary.pdf
